# Supplementary material for: Demonstration of VOC Fenceline Sensors and Canister Grab Sampling near Chemical Facilities in Louisville, Kentucky
Source: Sensors (Basel). 2022 May 3;22(9):3480. doi: 10.3390/s22093480 (PMC9103096; doi:10.3390/s22093480)
Supplement: Supplementary file 1 [file sensors-22-03480-s001.zip]

Archive with 1 entries (1 files):
- sensors-1685739-supplementary.pdf
